# Supplementary material for: Resistance Mechanism to Metsulfuron-Methyl in Polypogon fugax
Source: Plants (Basel). 2021 Jun 28;10(7):1309. doi: 10.3390/plants10071309 (PMC8308939; doi:10.3390/plants10071309)
Supplement: Supplementary file 1 [file plants-10-01309-s001.zip]

Archive with 5 entries (3 files):
- plants-1268013-supplementary/
- plants-1268013-supplementary/Supplemental files/
- plants-1268013-supplementary/Supplemental files/Supplemental Table S1.xlsx
- plants-1268013-supplementary/Supplemental files/Supplemental Table S2.xlsx
- plants-1268013-supplementary/Supplemental files/Supplementary Figure S1.pdf
