# Supplementary material for: Resistance Mechanism to Metsulfuron-Methyl in Polypogon fugax
Source: Plants (Basel). 2021 Jun 28;10(7):1309. doi: 10.3390/plants10071309 (PMC8308939; doi:10.3390/plants10071309)
Supplement: Supplementary file 1 [file plants-10-01309-s001.zip › plants-1268013-supplementary/Supplemental files/Supplemental Table S1.xlsx]

## Sheet: Sheet1
Table S1. Effects of herbicides on aboveground weight reduction of R and S treated at 1-, 2-, 3- and 4-leaf stage. a
Herbicide	Manufacturer/suppliers	Rate	1Leaf		2Leaf		3Leaf		4Leaf
		(kg ai ha-1)	R	S	R	S	R	S	R	S
			Aboveground weight reduction (%)
Chlorotoluron	Jiangsu Kuaida Agrochemical Co., Ltd., China	0.75	100 a	100 a	100 a	100 a	100 a	100 a	100 a	100 a
Chlorsulfuron	Zhejiang Research Institute of Chemical Industry, China	0.094	82 c	90 b	69 d	81 b	38 c	75 c	0 f	20 f
Flucarbazone-Na	FMC	0.02	100 a	100 a	100 a	100 a	100 a	100 a	79 b	100 a
Isoproturon	Zhejiang Mefront Agrochemical Co., Ltd., China	0.94	100 a	100 a	100 a	100 a	100 a	100 a	100 a	100 a
Mesosulfuron-methyl	Bayer Crop Science LP, US	0.011	100 a	100 a	100 a	100 a	88 ab	100 a	79 b	100 a
Metsulfuron-methyl	Jiangsu Tianrong Group Co., Ltd., China	0.006	87 b	100 a	87 b	100 a	40 c	41 f	22 e	29 e
Monosulfuron	Zhejiang Research Institute of Chemical Industry, China	0.045	79 c	76 c	44 e	67 c	4.9 d	48 e	0 f	37 d
Pyribambenz isopropyl	Zhejiang Research Institute of Chemical Industry, China	0.075	96 a	100 a	82 bc	100 a	74 b	82 b	63 c	85 b
Pyroxsulam	Dow AgroSciences LLC, US	0.011	100 a	100 a	100 a	100 a	100 a	100 a	82 b	100 a
Sulfentrazone	FMC	0.38	100 a	100 a	100 a	100 a	100 a	100 a	100 a	100 a
a For aboveground weight reduction, means for a P .fugax biotype within a column followed by different lowercase letters are significantly different based on Fisher’s protected LSD test at P ≤0.05.
