# Supplementary material for: Resistance Mechanism to Metsulfuron-Methyl in Polypogon fugax
Source: Plants (Basel). 2021 Jun 28;10(7):1309. doi: 10.3390/plants10071309 (PMC8308939; doi:10.3390/plants10071309)
Supplement: Supplementary file 1 [file plants-10-01309-s001.zip › plants-1268013-supplementary/Supplemental files/Supplemental Table S2.xlsx]

## Sheet: Sheet1
Table S2. The TAIL-PCR reaction of each step
Pre TAIL-PCR		Primary TAIL-PCR		Secondary TAIL-PCR
Component	Volume(μl)	Component	Volume(μl)	Component	Volume(μl)
EX Taq (5 U/μl)	0.1	EX Taq (5 U/μl)	0.2	EX Taq (5 U/μl)	0.1
10×Ex Taq Buffer	2	10×Ex Taq Buffer	2.5	10×Ex Taq Buffer	2.5
dNTP Mixture (each 2.5mM)	2	dNTP Mixture (each 2.5mM)	2.5	dNTP Mixture (each 2.5mM)	2.5
Each LAD Primers (LAD1-4) (0.1mM)	0.5	AC1 primer (0.1mM)	0.5	AC1 primer (0.1mM)	0.5
RB-0a or LB-0a primer (0.1mM)	0.3	RB-1a or LB-1a primer (0.1mM)	0.5	RB-2a or LB-2a primer (0.1mM)	0.5
Genomic DNA	1	40-folds diluted pre-amplified product	1	40-folds diluted primary TAIL-PCR product	1
H2O	12.6	H2O	17.8	H2O	17.9
total	20	total	25	total	25
